# Supplementary material for: Clinical characteristics and short-term outcomes of patients with critical acute pulmonary embolism requiring extracorporeal membrane oxygenation: from the COMMAND VTE Registry-2
Source: J Intensive Care. 2024 Nov 5;12:45. doi: 10.1186/s40560-024-00755-x (PMC11536536; doi:10.1186/s40560-024-00755-x)
Supplement: Supplementary file 2 — Additional file 2. [file 40560_2024_755_MOESM2_ESM.xlsx]

## Sheet: Sheet1
Supplementary Table. Clinical characteristics between PE patients with ECMO and without ECMO
	With ECMO	Without ECMO	p value
N	76	1959
Male	34 (44.7%)	797 (40.7%)	0.483
Age (years; mean)	58.4 ± 14.3	67.6 ± 15.1	<0.001
Hight (m)	1.62 ± 1.0	1.59 ± 1.0	0.002
Body weight (kg)	64.8 ± 14.6	60.8 ± 15.2	0.025
BMI (kg/m2)	24.3 ± 4.5	24.0 ± 4.9	0.555
BMI ≥ 30 kg/m2	7 (9.2%)	167 (8.5%)	0.837
History of VTE	4 (5.3%)	129 (6.6%)	0.637
History of PE	2 (2.6%)	72 (3.7%)	0.617
History of DVT	4 (5.3%)	89 (4.5%)	0.773
Anticoagulant at diagnosis	10 (13.2%)	198 (10.1%)	0.407
Onset out of hospital	60 (79.0%)	1479 (75.5%)	0.15
PE crinical score			<0.001
Arrest/Collapse	67 (88.2%)	69 (3.5%)
Massive	6 (7.8%)	141 (7.2%)
Simplification PESI score	3.21 ± 0.1	1.70 ± 0.02	<0.001
Comorbidity
Chronic heart disease	11 (14.5%)	197 (10.1%)	0.236
History of stroke	2 (2.6%)	194 (9.9%)	0.014
COPD/Asthma	4 (5.3%)	230 (11.7%)	0.056
History of major bleeding	5 (6.6%)	143 (7.3%)	0.81
Hypertension	32 (42.1%)	910 (46.5%)	0.455
Diabetes	11 (14.5%)	286 (14.6%)	0.976
Dyslipidemia	13 (17.1%)	529 (27.0%)	0.045
Chronic kidney disease	14 (18.4%)	374 (10.1%)	0.884
Dialysis	1 (1.3%)	13 (0.7%)	0.547
Autoimmune disease	2 (2.6%)	189 (9.7%)	0.017
Active cancer	6 (7.9%)	527 (26.9%)	<0.001
Initial presentation
Out-of-hospital onset	60 (79.0%)	1479 (75.5%)	0.15
Arrest/Collapse at diagnosis	67 (88.2%)	69 (3.5%)	<0.001
Arrest	52 (68.4%)	59 (3.0%)	<0.001
Collapse	15 (19.7%)	10 (0.5%)	<0.001
Concomitant DVT	41 (54.0%)	1458 (74.4%)	<0.001
Outcomes (30-day)
All-cause death	23 (30.3%)	106 (5.4%)	<0.001
BMI; body mass index, VTE; venous thromboembolism, PE; pulmonary embolism, DVT; deep veinthrombosis, PESI; pulmonary embolism severity index, COPD; chronic obstructive pulmonary disease. The detail definition of comorbidities was showed in the supplementary appendix 2.
